# Supplementary material for: Prenatal SARS-CoV-2 infection results in neurodevelopmental and behavioral outcomes in mice
Source: JCI Insight. 2024 May 23;9(13):e179068. doi: 10.1172/jci.insight.179068 (PMC11383367; doi:10.1172/jci.insight.179068)
Supplement: Supporting data values [file jciinsight-9-179068-s173.xlsx]

## Sheet: Figure 1
Figure 1 B
1 week																																												n =
Mock	4.69	3.79	4.04	4.7	4.61	4.6	4.5	4.23	4.76	4.92	4.83	4.32	5.94	5.59	5.7	5.91	6.08	5.21	6.02	6.26	6.2	5.91	4.59	3.61	4.11	4.05	5.9	4.43	5.48	5.29	5.06	5.8	4.61	4.4	4.79	5.16	5.15	4.25	3.59	3.78				39
Infected	5.62	5.84	5.49	5.37	5.32	5.54	5.42	6.17	5.19	5.52	4.9	5.4	5.46	4.97	5.63	5.1	4.59	4.37	4.47	4.34	4.5	4.19	4.58	4.38	4.61	4.3	4.84	4.39	4.24	5.08	4.48													30
4 weeks																																												n =
Mock	15.29	11.08	12.44	13.07	14.7	13.28	13.59	10.17	16.99	18.58	17.02	17.16	16.22	19.13	14.38	17.61	16.94	19.28	15.95	20.16	18.03	19.18	17.15	15.52	17.26	17.34	19.02	15.66	16.61	18.38	16.68	16.64	17.45	14.46	17.42	19.46	16.25	18.41	19.22	16.58	15.18	16.68		40
Infected	14.98	15.76	17.96	18.14	16.92	15.02	18.1	16.98	15.44	15.22	13.77	14.82	14.98	14.2	17.08	16.08	14.88	14.74	14.73	13.63	14.51	15.59	14.94	12.68	12.22	10.56	14.29	13.94	17.42	19.26	17.28	10.29	9.06	9.86	8.98	10.13	11.02							36
8 weeks																																												n =
Mock	23.38	17.12	18.43	17.89	23.46	23.68	18.61	21.78	24.615	25.785	19.99	25.825	25.87	26.24	18.93	19.77	19.935	24.94	18.165	20.82	20.185	26.505	19.885	25.48	23.63	24.445	25.425	28.83	25.48	25.68	21.15	20.76	20.68	23.13	19.74	24.46	25.4	24.28	24.8	18.88	18.48	19.28		40
Infected	18.92	21.04	25.68	24.61	24.83	20.18	25.78	25.32	19.31	21.13	19.93	19.14	19.59	18.89	19.43	19.62	22.18	17.8	20.69	21.79	23.36	19.08	22.53	18.86	19.35	23.88	23.19	17.02	22.58	24.25	18.73	22.26	22.26	23.25	21.11	17.25	17.68							36
12 weeks																																												n =
Mock	26.48	20.38	20.96	20.68	26.78	27.68	20.98	25.66	27.455	27.53	21.52	27.175	27.03	27.46	20.23	21.085	21.88	26.08	19.9	22.23	21.735	24.76	24.29	26.79	25.06	25.91	27.28	22.12	28.28	25.74	22.79	23.59	29.78	24.69	21.59	26.65	27.68	26.93	26.78					38
Infected	21.48	28.6	27.98	27.29	26.68	21.39	21.91	27.73	21.38	22.89	22.16	21.59	21.28	19.9	21.09	22.19	22.28	20.19	21.28	23.28	25.09	20.89	24.78	21.09	21.51	25.02	25.38	25.19	24.08	25.88	24.53	20.6	20.99											32
	*Significant outliers removed for analysis.
Figure 1 C	Weight gain over 12 weeks												Weights over 12 weeks
	Mock						Infected						Mock						Infected
	0	0	0	0	0	0	0	0	0	0			4.41857	4.685	5.74	4.09	5.09727	3.873	5.43375	4.43429	4.5	4.606
	2.68857	2.2275	2.23091	3.5075	2.50636	3.627	2.31813	1.51143	0.656667	3.049			7.10714	6.9125	7.97091	7.5975	7.60364	7.5	7.75188	5.94571	5.15667	7.655
		4.7325	4.36	6.325	6.08273	9.217	5.16625	4.36714	2.1275	8.7215				9.4175	10.1	10.415	11.18	13.09	10.6	8.80143	6.6275	13.3275
		11.8075	11.4655	14.245	12.4852	12.2737	10.5319	10.2829	7.9375	12.369	5.284			16.4925	17.2054	18.335	17.5825	16.1467	15.9656	14.7171	12.4375	16.975	9.89
	13.2152	15.125	13.6591	17.295	16.1536	12.857	13.5013	14.2986	12.6975	13.6515	8.989		17.6337	19.81	19.3991	21.385	21.2508	16.73	18.935	18.7329	17.1975	18.2575	13.595
	14.1277	18.5175	15.2654	19.095	16.9544	13.7553	14.1644	14.9686	14.0675	14.5602	11.8848		18.5463	23.2025	21.0054	23.185	22.0517	17.6283	19.5981	19.4029	18.5675	19.1663	16.4908
	14.7664	18.3075	15.9209	19.4375	17.7781	14.6537	13.9913	15.9993	15.0913	15.469	14.7807		19.185	22.9925	21.6609	23.5275	22.8754	18.5267	19.425	20.4336	19.5912	20.075	19.3867
	16.1252	19.3687	16.1914	20.655	18.6019	15.007	16.0287	17.03	16.115	16.039	16.029		20.5437	24.0538	21.9314	24.745	23.6992	18.88	21.4625	21.4643	20.615	20.645	20.635
	17.2883	20.43	16.4618	21.8725	18.4394	15.877	16.8622	17.5486	16.3925	16.2615	16.289		21.7069	25.115	22.2018	25.9625	23.5367	19.75	22.2959	21.9829	20.8925	20.8675	20.895
	18.4514	20.3975	16.4564	21.3075	19.5586	16.1553	17.6956	17.7257	16.68	17.3803	17.0848		22.87	25.0825	22.1964	25.3975	24.6558	20.0283	23.1294	22.16	21.18	21.9862	21.6908
	18.8664	21.24	17.1445	22.06	20.0065	16.4337	17.8666	18.3429	16.9688	18.499	17.8807		23.285	25.925	22.8846	26.15	25.1038	20.3067	23.3003	22.7771	21.4688	23.105	22.4867
	19.2814	21.235	17.5946	22.17	20.4544	16.9003	18.0375	18.96	17.2575	18.436	18.939		23.7	25.92	23.3345	26.26	25.5517	20.7733	23.4713	23.3943	21.7575	23.042	23.545

## Sheet: Figure 2
Figure 2 A
																	n =
Mock	20.0361	34.0866	22.4638	23.0146	22.8007	25.265	26.1426	22.9422	18.4669	24.7387	25.734	26.6788	16.5493	30.3887	23.8859		15
Infected	8.99795	9.41781	7.80399	8.48126	9.53307	11.2583	10.596	8.53392	13.8775	8.56481	8.67052	9.92218	13.9676	10.2813			14
Figure 2 B
Mock	20.2532	26.3441	15.7495	22.6103	18.6501	21.3287	20.177	15.8929	20.434	18.5921	24.5583	16.934	21.4286	28.4173			14
Infected	15.5594	14.7569	15.0427	7.32538	10.2916	15.873	13.5563	17.4138	10.4046	6.98152	19.1964	6.26506	11.3274	9.35875	14.1936		15

## Sheet: Figure 3
Figure 3 A
																	n =
Mock	92.3333	88.5	92	100	92.8333	94.3333	91.1667	95.1667	95.6667	95.6667	96.5	91.8333	94.6667	94.3333	93.5		15
Infected	81.5	97.3333	91.8333	84.5	85.6667	75.5	75.5	75.6667	76.1667	81.6667	72	86.5	85.6667	82.3333	81.625		15
Figure 3 B
Mock	92.1667	93	90.6667	93.8333	95.3333	94.1667	93.3333	92.1667	92.3333	94.3333	93.5	91.3333	93.3333	92.6667			14
Infected	95.3333	96	97.5	97.8333	97.1667	94.5	96.3333	94.6667	96.8333	96.6667	96.5	100	96.6667	94.1667	96.1667		15
Figure 3 C
																	n =
Mock	23	41	46	34	34	41	38	61	41	42	46	49	44	48	43		15
Infected	25	35	43	41	28	41	36	32	36	33	41	42	34	37			14
Figure 3 D
Mock	34	36	36	35	46	31	36	34	43	45	40	30	37	26	42		15
Infected	64	54	51	68	42	47	39	41	48	56	75	41	43	38	40		15

## Sheet: Figure 4
Figure 4 A
Mock																	n =
M	93.8808	75.0433	68.0571	60.6771	70.7825	70.715	59.6845	68.6541	38.6502	56.5712	68.8238	60.7719	74.9093	78.3022	45.6756		15
F	71.5446	58.7207	85.2935	76.7199	90.5592	71.3384	55.3387	73.1199	73.5931	68.0929	85.6831	82.5078	84.6675	71.3753			14
Infected
M	70.8869	40.1713	55.2101	63.8218	67.7088	39.017	22.8166	51.16	61.8482	47.8547	42.6576	62.6883	46.6769	33.6816	46.4261		15
F	63.814	25.7595	41.6922	40.5427	63.0354	51.3192	56.5956	42.0968	18.324	66.433	61.1296	32.5155	45.3777	36.4859	44.7895		15
Figure 4 B
Mock																	n =
M	91.9719	68.4899	77.7664	61.0654	62.086	78.12	64.3381	70.3488	55.1796	74.615	40.6337	59.455	61.5617	64.7241	82.7132		15
F	58.2443	71.6006	70.1057	49.4398	74.9657	65.0535	70.2661	57.1481	55.1817	71.8132	82.4438	65.2518	89.3519	64.2071			14
Infected
M	62.8155	77.7846	78.7574	91.6529	81.0183	84.9199	75.6691	71.8937	91.1111	66.0066	82.6516	66.8735	74.7764	72.577			14
F	58.7658	63.574	43.1477	55.1877	62.7013	53.4087	54.443	62.6589	46.1847	31.2743	48.2353	41.9953	52.0439	39.7227	38.3397		15

## Sheet: Figure 5
Figure 5 A-B
Male					n =
Mock	699734	805013	707491		3
Infected	1.36383e+06	1.82343e+06	1.12826e+06		3
Female
Mock	911588	735929	823758		3
Infected	1.67497e+06	1.76315e+06	1.26787e+06		3
Figure 5 C-D
Male					n =
Mock	2.17228e+06	2.43852e+06	2.35503e+06		3
Infected	1.80271e+06	2.00767e+06	2.02408e+06		3
Female
Mock	2.49288e+06	2.51923e+06	2.00412e+06		3
Infected	3.20233e+06	3.1264e+06	2.70652e+06		3
Figure 5 E-F
Male					n =
Mock	1469.15	1724.68	1241.14		3
Infected	1487.12	1315.27	1422.54		3
Female
Mock	1403.44	1293.37	1500.04		3
Infected	1233.28	1380.98	1374.8		3

## Sheet: Figure 6
Figure 6 A
Mock	7.606	10.714	13.86	9.839	23.904	1.583	7.469	13.22	0.913	7.093	11.718	8.18	8.009	4.034	21.285	5.584	25.199	0.192	18.901	11.059	3.685	1.703	4.807	8.073	0.21	13.429	6.252	0.815	14.39	11.57	9.114	14.199	8.461	32.566	20.848	16.997	9.211	3.402	23.412	2.726	1.66	4.924	17.778	19.709	19.235	4.584	6.09	15.226	11.605
Infected	53.188	34.488	33.594	44.546	14.195	5.286	11.793	8.968	35.499	11.634	22.005	1.467	20.26	33.947	36.993	23.029	4.039	11.738	35.387	42.463	5.454	3.589	22.677	3.366	10.869	19.845	3.135	18.435	42.02	49.057	4.112	17.785	27.407	13.245	14.714	19.951	35.362	4.181	8.1	2.832	44.611	13.589	19.257	37.75	10.132	23.718	49.491	16.118	22.224
Figure 6 B
Mock	1.517	5.411	17.621	15.717	1.548	3.536	1.452	8.064	20.378	15.92	17.399	5.44	2.624	18.573	6.005	4.874	3.895	6.34	18.776	35.355	7.815	2.221	2.664	18.806	13.26	0.397	25.346	23.877	18.947	8.349	10.62	6.053	1.193	23.799	12.225	6.953	13.581	20.134	13.915	4.07	4.591	17.125	6.742	6.022	0.215	11.668	11.861	5.434	8.571
Infected	12.095	27.637	41.496	13.935	57.508	32.871	6.911	18.213	2.974	29.547	11.286	14.847	28.465	3.237	28.639	17.663	38.515	23.718	11.73	9.985	8.262	0.279	61.821	22.886	19.35	43.757	20.225	6.461	37.725	5.235	18.043	49.151	8.387	30.573	26.906	15.482	4.501	19.493	14.981	25.936	27.671	19.811	38.567	17.187	24.591	54.866	17.133	11.168	6.256
[truncated: 42 more columns]

## Sheet: Figure 7
Figure 7 A
																						n =
Untreated	5.27875	5.33846	4.94694	4.94201	5.04922	5.04532	4.65514	4.63548	6.38382	6.35794	5.35411	5.35603										7
Treated	5.90146	5.85612	5.84199	5.79657	0	0	5.5092	5.51054	5.63649	5.57864	5.72591	5.71012	0.255273	0	1.29666	1.67943	0	0	0	0		15
Figure 7 B
																						n =
Untreated	4.21484	4.19866	3.88705	3.87967	4.12057	3.67117	2.04922	5.37291	4.35218	4.34242	0	60.7719	74.9093	78.3022	45.6756							10
Treated	4.7007	4.7007	4.66181	4.6637	4.10721	4.09691	4.33041	4.33846	4.45637	4.52763	0	0	0	0	0	0	0	0	0	0		15
Figure 7 C
Untreated	0.480007	0	0.396199	0.376577	0	0	0	0	1.21748	1.14301	0	0	1.52244	1.38917	1.31597	1.04922	0	0	0	0	0	0	0.480007	0.462398	0.281033	0	0	0	0	0	1.86332	1.14301	0.468347	0	0.260071	0	0	0	0	0.209515	0	0	0	0.292256	0	0.477121	0	0	0.460898
Treated	0.439333	0	0	0.158362	0	0	1.36549	0.974972	0	0	0	0	0	0	0	0	0.298853	0	0	0	0.296665	0	0	0	0.136721	0.330414	0	0	0.38739	0.672098	1.46687	1.68484	0	0	1.69723	0	0	0	0	0	0	0	0.423246	0	0.421604	0	0	1.48996	0
[truncated: 12 more columns]

## Sheet: Figure S1
Figure S1
								n =
Mock	0	0	0	0	0	0		6
Infected	6.55388	6.75587	6.49969	6.79099	6.74429	6.68431		6

## Sheet: Figure S4 
Figure S4
Male
Mock																	n =
F	6.11916	24.9567	31.9429	39.3229	29.2175	29.285	40.3155	31.3459	61.3498	43.4288	31.1762	39.2281	25.0907	21.6978	54.3244		15
N	93.8808	75.0433	68.0571	60.6771	70.7825	70.715	59.6845	68.6541	38.6502	56.5712	68.8238	60.7719	74.9093	78.3022	45.6756		15
Infected
F	29.1131	59.8287	44.7899	36.1782	32.2912	60.983	77.1834	48.84	38.1518	52.1453	57.3424	37.3117	53.3231	66.3184	53.5739		15
N	70.8869	40.1713	55.2101	63.8218	67.7088	39.017	22.8166	51.16	61.8482	47.8547	42.6576	62.6883	46.6769	33.6816	46.4261		15
Female
Mock																	n =
F	28.4554	41.2793	14.7065	23.2801	9.44084	28.6617	44.6613	26.8801	26.4069	31.9071	14.3169	17.4922	15.3325	28.6247			14
N	71.5446	58.7207	85.2935	76.7199	90.5592	71.3384	55.3387	73.1199	73.5931	68.0929	85.6831	82.5078	84.6675	71.3753			14
Infected
F	36.186	74.2405	58.3078	59.4573	36.9646	48.6808	43.4044	57.9032	81.676	33.567	38.8704	67.4844	54.6223	63.5141	55.2105		15
N	63.814	25.7595	41.6922	40.5427	63.0354	51.3192	56.5956	42.0968	18.324	66.433	61.1296	32.5155	45.3777	36.4859	44.7895		15

## Sheet: Figure S5 
Figure S5
Male																	n =
Mock	42.8571	53.8462	52.2727	53.125	68.75	61.1111	62.7119	64.1026	60	56.8182	61.7021	54.7619	52.1739	63.4146			14
Infected	69.5652	57.5758	46.3415	46.1538	57.6923	43.6364	46.1538	52.9412	56.6667	58.8235	51.6129	61.5385	52.5	62.5	57.0378		15
Female
Mock	62.5	55.8824	67.6471	57.5758	47.7273	55.1724	55.8824	50	46.3415	48.8372	52.6316	53.5714	51.4286	50	40		15
Infected	45.1613	44.2308	42.8571	42.5	48.8889	59.4595	52.1739	44.4444	38.2353	49.3976	48.2759	58.9744	60.9756	58.3333	55.2632		15

[truncated: 4 more sheets: Figure S6 , Figure S7, Figure S8, Figure S9]
